# Supplementary material for: H pilin cyclisation and pilus biogenesis are promiscuous but electrostatic perturbations impair conjugation efficiency
Source: Nat Commun. 2026 Feb 18;17:2888. doi: 10.1038/s41467-026-69599-3 (PMC13031515; doi:10.1038/s41467-026-69599-3)
Supplement: Supplementary file 4 — Source Data [file 41467_2026_69599_MOESM4_ESM.xlsx]

## Sheet: 5a
conjugation experiement for D69 substitution (Log10 transformed)						These data are also presented in Table 1
recipient: E. coli MG1655
	repeat 1	repeat 2	repeat 3
R27 WT	-0.522879	-0.443697	-0.0543577
R27 D67N	-0.622582	-0.38818	-0.0892232
R27 D67A	-0.392545	-0.335792	-0.326584
R27 D67G	-0.68373	-0.346787	-0.091515
R27 D67R	-4.46736	-4.66901	-4.47712
R27 D69K	-4.49292	-4.56427	-4.66427

## Sheet: 5b
conjugation experiement for D69 substitution (Log10 transformed)						These data are also presented in Table 1
recipient: EPEC e69
	repeat 1	repeat 2	repeat 3
R27 WT	-0.541362	-0.522879	-0.443697
R27 D67N	-0.669007	-0.124939	-0.163857
R27 D67A	-0.425969	-0.492916	-0.124939
R27 D67G	-0.669007	-0.443697	-0.937852
R27 D67R	-5.0939	-4.82391	-4.82391
R27 D69K	-4.74928	-5.27984

## Sheet: 5c
conjugation experiement for D69 substitution (Log10 transformed)						These data are also presented in Table 1
recipient: K. pneumoniae
	repeat 1	repeat 2	repeat 3	repeat 4
R27 WT	-0.112704	-0.402903	-0.90892	-0.0579919
R27 D67N	-0.279841	-0.467361	-0.978811	-0.522879
R27 D67A	-0.719173	-0.264601	-1.07918	-0.408935
R27 D67G	-0.68258	-0.970037	-1.47173	-0.915679
R27 D67R	-4.1793	-5.25527	-4.53712	-3.93305
R27 D69K	-4.37675	-4.22967	-4.20713

## Sheet: 5d
conjugation experiement for D69 substitution (Log10 transformed)						These data are also presented in Table 1
recipient: E. cloacae
	repeat 1	repeat 2	repeat 3	repeat 4
R27 WT	-2.73595	-2.58087	-3.16633	-3.30103
R27 D67N	-2.68921	-2.67778	-3.07918	-3.04576
R27 D67A	-3.46736	-3.61306	-3.91733	-3.90309
R27 D67G	-3.8653	-4	-4.48667	-4.12494
R27 D67R	-5.66901	-6.20713	-5.58087
R27 D69K	-5.77276	-6.8451	-5.88081

## Sheet: 5e
conjugation experiement for D69 substitution (Log10 transformed)						These data are also presented in Table 1
recipient: C. amalonaticus
	repeat 1	repeat 2	repeat 3	repeat 4
R27 WT	-1.35539	-1.34679	-1.26761
R27 D67N	-1.71193	-1.93785	-1.82391
R27 D67A	-2.63202	-2.53242	-2.66005	-2.55429
R27 D67G	-2.8956	-2.8653	-2.66005	-2.727
R27 D67R	-5.70615	-6.66901	-6.70997	-6.13212
R27 D69K	-5.413	-5.94495	-6.13566	-6.35539

## Sheet: 5f
								Uncropped TLC related to Figure 5f

## Sheet: 5g
Conjugation via TrhA D69R, D69K and G1K mutants in restored into AL95 recipient.								These data are also presented in Table 2
recipient: W3110 (wild-type CONTROL) and AL95
W3110	repeat 1	repeat 2	repeat 3
R27 WT	-0.30103	-0.455932	-0.50206
R27 D69R	-5.58	-4.68	-5.52
R27 D69K	-4.49292	-4.56427	-4
R27 G1K	-4.8653	-4.91106
AL95	repeat 1	repeat 2	repeat 3
R27 WT	-0.448245	-0.60206	-0.39794
R27 D69R	-0.455932	-0.249877	-0.30103
R27 D69K	-0.312025	-0.208485	-0.0835461
R27 G1K	-0.355388	-0.483508
